# Supplementary material for: Tissue Factor Expression in Penile Squamous Cell Carcinoma: A Potential Marker of HPV-Independent Disease
Source: Cancers (Basel). 2025 Oct 23;17(21):3410. doi: 10.3390/cancers17213410 (PMC12606763; doi:10.3390/cancers17213410)
Supplement: Supplementary file 1 [file cancers-17-03410-s001.zip]

Archive with 1 entries (1 files):
- cancers-3825177-supplementary.pdf
